# Supplementary material for: Circular RNA Expression and Interaction Patterns Are Perturbed in Amyotrophic Lateral Sclerosis
Source: Int J Mol Sci. 2022 Nov 24;23(23):14665. doi: 10.3390/ijms232314665 (PMC9739162; doi:10.3390/ijms232314665)
Supplement: Supplementary file 1 [file ijms-23-14665-s001.zip]

Archive with 1 entries (1 files):
- ijms-1962977-supplementary.pdf
